# Supplementary material for: Environmental Application of a Bacteriophage Cocktail Reduces Antibiotic-Resistant Escherichia coli in Poultry Litter Without Disrupting Gut Microbiota
Source: Animals (Basel). 2025 Aug 27;15(17):2525. doi: 10.3390/ani15172525 (PMC12427302; doi:10.3390/ani15172525)
Supplement: Supplementary file 1 [file animals-15-02525-s001.zip]

Archive with 1 entries (1 files):
- animals-3801636-supplementary.pdf
